# Supplementary material for: Habitat and Host Indicate Lineage Identity in Colletotrichum gloeosporioides s.l. from Wild and Agricultural Landscapes in North America
Source: PLoS One. 2013 May 6;8(5):e62394. doi: 10.1371/journal.pone.0062394 (PMC3646003; doi:10.1371/journal.pone.0062394)
Supplement: Table S2 — GenBank accession numbers for sequence data generated in previous studies of C. gloeosporioides s.l. (XLSX) [file pone.0062394.s011.xlsx]

## Sheet: Sheet1
StrainID	Species	Host species	Country	nrITS	btub	apn2	apn2/matIGS	Reference
aenigma1	C. aenigma	Persea americana	Israel	JX010244	JX010389	-	-	[16]
aenigma2	C. aenigma	Pyrus pyrifolia	Japan	JX010243	JX010390	-	-	[16]
aeschynomenes	C. aeschynomenes	Aeschynomene virginica	USA	JX010176	JX010392	-	-	[16]
alatae1	C. alatae	Dioscorea alata	India	JX010190	JX010383	-	-	[16]
alatae2	C. alatae	Dioscorea alata	Nigeria	JX010191	JX010449	-	-	[16]
alienum1	C. alienum	Persea americana	Australia	JX010217	JX010385	-	-	[16]
alienum2	C. alienum	Malus domestica	New Zealand	JX010251	JX010411	-	-	[16]
aotearoa1	C. aotearoa	Vitex lucens	New Zealand	JX010220	JX010421	-	-	[16]
aotearoa2	C. aotearoa	Coprosma sp.	New Zealand	JX010205	JX010420	-	-	[16]
aotearoa3	C. aotearoa	Dacrycarpus dacrydioides	New Zealand	JX010201	JX010423	-	-	[16]
asianum2	C. asianum	Coffea arabica	Thailand	FJ972612	JX010406	-	FR718814	[16, 58, 59]
clidemiae1	C. clidemiae	Vitis sp.	USA	JX010274	JX010439	-	-	[16]
clidemiae2	C. clidemiae	Clidemia hirta	USA, Hawaii	JX010265	JX010438	-	-	[16]
cordylinicola	C. cordylinicola	Cordyline fruticosa	Thailand	JX010226	JX010440	-	-	[16]
fructicola4	C. fructicola	Coffea arabica	Thailand	JX010165	JX010405	-	FR718812	[16, 59]
fructicolaAng40	C. fructicola	Coffea sp.	Angola	FR717695	FR719890	-	FR718806	[59]
fructicolaAng97	C. fructicola	Coffea canephora	Angola	FR717699	FR719891	-	FR718807	[59]
horii1	C. horii	Diospyros kaki	New Zealand	GQ329687	JX010375	-	-	[16]
horii2	C. horii	Diospyros kaki	Japan	GQ329690	JX010450	-	-	[16]
horii3	C. horii	Diospyros kaki	China	JX010212	JX010378	-	-	[16]
kahawaeCiggaro1	C. kahawae subsp. Ciggaro	Olea europaea	Australia	JX010230	JX010434	-	HE655658	[16, 59]
kahawaeCiggaro5	C. kahawae subsp. Ciggaro	Hypericum perforatum	Germany	JX010238	JX010432	-	HE655655	[16, 59]
musae1	C. musae	Musa sapientum	Kenya	JX010142	JX010395	-	-	[16]
musae2	C. musae	Musa sp.	USA	JX010146	HQ596280	-	-	[16]
psidii	C. psidii	Psidium sp.	Italy	JX010219	JX010443	-	-	[16]
queenslandicum1	C. queenslandicum	Carica papaya	Australia	JX010276	JX010414	-	-	[16]
queenslandicum2	C. queenslandicum	Coffea sp.	Fiji	JX010185	JX010412	-	-	[16]
salsolae	C. salsolae	Salsola tragus	Hungary	JX010242	JX010403	-	-	[16]
siamense4	C. siamense	Coffea arabica	Thailand	JX010171	JX010404	-	FR718813	[16, 59]
siamenseAng95	C. siamense	Coffea canephora	Angola	HE655488	HE655546	-	HE655619	[59]
siamenseAng96	C. siamense	Coffea canephora	Angola	HE655489	HE655547	-	HE655620	[59]
hymenocallidis	C. hymenocallidis	Hymenocallis americana	China	JX010278	JX010410	-	-	[16]
jasmini-sambac	C. jasmini-sambac	Jasminum sambac	Vietnam	HM131511	JX010415	-	-	[16, 71]
ti1	C. ti	Cordyline australis	New Zealand	JX010267	JX010441	-	-	[16]
ti2	C. ti	Cordyline sp.	New Zealand	JX010269	JX010442	-	-	[16]
xanthorrhoeae	C. xanthorrhoeae	Xanthorrhoea preissii	Australia	JX010261	JX010448	-	-	[16]
f.sp.camelliae1	C. f. sp. camelliae	Camellia × williamsii	UK	JX010224	JX010436	-	-	[16]
f.sp.camelliae2	C. f. sp. camelliae	Camellia sasanqua	USA	JX010223	JX010429	-	-	[16]
f.sp.camelliae3	C. f. sp. camelliae	Camellia sasanqua	USA	JX010225	JX010437	-	-	[16]
IMI356878	C. gloeosporioides	Citrus sinensis	Italy	GU994345	GU994474	GU994416	GU994445	[14]
1087	C. fructicola	Theobroma cacao	Panama	GU994361	GU994467	GU994409	GU994438	[14]
3589	C. fructicola	Theobroma cacao	Panama	GU994360	GU994469	GU994411	GU994440	[14]
3679	C. fructicola	Theobroma cacao	Panama	GU994362	GU994468	GU994410	GU994439	[14]
7574	C. fructicola	Theobroma cacao	Panama	GU994359	GU994471	GU994413	GU994442	[14]
8395	"C. ignotum 2"	Theobroma cacao	Panama	GU994370	GU994473	GU994415	GU994444	[14]
E183	"C. ignotum 2"	Genipa americana	Panama	GU994369	GU994472	GU994414	GU994443	[14]
E886	C. fructicola	Tetragastris panamensis	Panama	GU994357	GU994470	GU994412	GU994441	[14]
GJS0843	C. theobromicola	Theobroma cacao	Panama	GU994373	GU994476	GU994418	GU994447	[14]
GJS0848	C. theobromicola	Theobroma cacao	Panama	GU994376	GU994475	GU994417	GU994446	[14]
GJS0850	C. theobromicola	Theobroma cacao	Panama	GU994377	GU994477	GU994419	GU994448	[14]
GJS0842	C. tropicale	Annona muricata	Panama	GU994335	GU994460	GU994402	GU994431	[14]
4861	C. tropicale	Theobroma cacao	Panama	GU994331	GU994459	GU994401	GU994430	[14]
5101	C. tropicale	Theobroma cacao	Panama	GU994329	GU994454	GU994396	GU994425	[14]
7423	C. tropicale	Theobroma cacao	Panama	GU994333	GU994452	GU994394	GU994423	[14]
E406	C. tropicale	Pentagonia macrophylla	Panama	GU994322	GU994453	GU994395	GU994424	[14]
E1164	C. tropicale	Trichilia tuberculata	Panama	GU994327	GU994455	GU994397	GU994426	[14]
Q633	C. tropicale	Cordia alliodora	Panama	GU994342	GU994456	GU994398	GU994427	[14]
E2303	C. tropicale	Virola surinamensis	Panama	GU994347	GU994457	GU994399	GU994428	[14]
8401	C. tropicale.	Theobroma cacao	Panama	GU994350	GU994458	GU994400	GU994429	[14]
GJS08144	C. asianum	Mangifera indica	Panama	GU994363	GU994465	GU994407	GU994436	[14]
GJS08147	C. asianum	Mangifera indica	Panama	GU994366	GU994466	GU994408	GU994437	[14]
1092	C. siamense	Theobroma cacao	Panama	GU994355	GU994463	GU994405	GU994434	[14]
GJS0852	Colletotrichum sp. indet. B	Theobroma cacao	Panama	GU994353	GU994462	GU994404	GU994433	[14]
7767	Colletotrichum sp. indet. B	Theobroma cacao	Panama	GU994352	GU994461	GU994403	GU994432	[14]
GJS0857	NA	Persea americana	Panama	GU994371	GU994464	GU994406	GU994435	[14]
4766	Colletotrichum sp.	Theobroma cacao	Panama	GU994386	GU994478	GU994420	GU994449	[14]
4801	Colletotrichum sp.	Theobroma cacao	Panama	GU994391	GU994479	GU994421	GU994450	[14]
3386	Colletotrichum sp.	Theobroma cacao	Panama	GU994390	GU994480	GU994422	GU994451	[14]
NA, no species assignment made
- , sequence data not available
Type strains are in bold-faced type
